# Supplementary material for: The influence of surface EMG-triggered multichannel electrical stimulation on sensomotoric recovery in patients with lumbar disc herniation: study protocol for a randomized controlled trial (RECO)
Source: Trials. 2017 Nov 25;18:566. doi: 10.1186/s13063-017-2310-z (PMC5702066; doi:10.1186/s13063-017-2310-z)
Supplement: Supplementary file 1 — Primary and secondary outcome parameters. Detailed description of our primary and secondary outcome parameters. (XLS 21 kb) [file 13063_2017_2310_MOESM1_ESM.xls]

## Sheet: Tabelle1
Primary outcome parameter	Cold Detection Threshold (CDT) after two years of follow-up to measure improvment of sensory function.
Secondary outcome parameter	Quantitative sensory testing (QST) and two-point discrimination (2DP) to measure improvment of sensory function.
	Timed up and go (TUG) test to objectively quantify the physical ability of walking.
	Manual muscle testing (MMT) performed with a hand held dynamometer, to objectify motor muscle function.
	Neurological function evaluated for the lower limb
		- by evaluation of subjective motor and sensory deficits
		- by examination of reflexes, sciatic stretch test ability and walking range
		- by assessment of the Modified Japanese Orthopedic Association (mJOA) score and Nurick score
	Index level on magnetic resonance imaging (MRI) by evidence of disc degeneration (Pfirrmann Classification) or osteochondrosis (Modic Changes)
	Validated scores and questionnaires like
		- the Short Form-36 (SF-36) version 2.0 questionnaire and the EuroQuality of Life 5-Dimension-3 L (EQ-5D-3 L) questionnaire to capture changes in health status and quality of life.
		- the Oswestry Disability Index (ODI) to measure degenerative lumbar disc-related disability
		- the Core Outcome Measure Index (COMI) to assess the outcome of treatment for spinal degeneration
		- the Beck Depression Inventory (BDI) to detect the severity of depression and response to treatment
		- the painDETECT questionnaire (PD-Q) will be performed to identify neuropathic pain components.
	Pain relief, as defined by improvement on 100 mm visual analog scale for back and leg pain.
	Pain medication usage by a four-level score (0 = none to 3 = high level of usage).
	Levels of serum markers (CRP, TNFa, IL-6 and IL1b) to detect and observe inflammation.
	Intraoperative parameters like the extent of blood loss, operation time, radiation time and dose and complications.
