# Supplementary material for: The influence of surface EMG-triggered multichannel electrical stimulation on sensomotoric recovery in patients with lumbar disc herniation: study protocol for a randomized controlled trial (RECO)
Source: Trials. 2017 Nov 25;18:566. doi: 10.1186/s13063-017-2310-z (PMC5702066; doi:10.1186/s13063-017-2310-z)
Supplement: Supplementary file 2 — Inclusion and exclusion criteria. Detailed itemization of our inclusion and exclusion criteria. (XLS 25 kb) [file 13063_2017_2310_MOESM2_ESM.xls]

## Sheet: Tabelle1
Initial inclusion criteria	Population 1 – patients being operatively treated
	Patients with a lumbar disc herniation causing sensomotoric dysfunction in nerve root distribution areas L3 to S1.
	Unresponsive to non-operative treatment for six weeks or presence of progressive symptoms or significant motor deficit or signs of nerve root compression in the face of conservative treatment.
	An indication for surgical treatment according to the guidelines of DGNC and DGOOC.
	MRI determined pathology at treatment level that correlates to primary symptoms.
	Population 2 – Patients being conservatively treated
	Patients with a lumbar disc herniation causing sensomotoric dysfunction in nerve root distribution area L3 to S1.
	No urgent indication for surgical treatment according to the guidelines of DGNC and DGOOC.
	MRI determined pathology at treatment level that correlates to primary symptoms.
	Population 1 and 2
	age between 18 and 65 years.
	skeletally mature.
	willing and able to understand the study, its goals and the possible risk factors involved.
	sufficient informed about this trial orally and in writing. She or he had enough time for consideration, is willing to participate in the study and gives her or his written informed consent.
	physically and mentally able to participate in the study, including study treatment and post-study treatment pain.
	able to understand and to complete study-relevant questionnaires in German language.
Inial exclusion criteria	cardiac pacemaker
	pregnancy
	any degenerative muscular or neurological condition that would interfere with
	evaluation of outcome measures including but not limited to Parkinson´s disease, amytrophic lateral sclerosis, multiple sclerosis, muscular dystrophy and myelopathic diseases of different causes.
	myelopathy.
	unable or unwilling to comply therapeutic instructions or to comply the follow-up visits at the study site.
	active or chronic infection, systemic or local, systemic disease including HIV, AIDS, Hepatitis, Syphilis.
	unable to undergo MRI.
	active malignancy defined as a history of any invasive malignancy, except nonmelanoma skin cancer, unless the patient has been treated with curative intent and there have been no clinical signs or symptoms for a minimum of 5 years.
	neoplasia as the source of symptoms.
	diabetes mellitus.
	paget’s disease, osteomalacia, osteoporosis or other metabolic bone disease.
	skin disease that influences sensory nerve function.
	polyneuropathy.
	autoimmune disorder that impacts the musculoskeletal system (i.e. lupus, rheumatoid arthritis, ankylosing spondylitis).
	acute episode or major mental illness (psychosis, major affective disorder or schizophrenia) and usage of anti-depressive drugs.
	physical symptoms without a diagnosable medical condition to account for the symptoms, which may indicate symptoms of psychological rather than physical origin.
	recent or current history of substance abuse (alcohol, narcotics, recreational drugs).
	pursuing personal litigation related to spinal diseases.
	prisoner or ward of the state.
Radiological exclusion criteria	a previous or acute spondylodiscitis.
	previous compression or burst fracture at the level(s) to be treated.
	central canal stenosis causing radiculopathy or clinical myelopathy (by MRI).
	a spinal tumor.
Exclusion criteria after surgery	re-operation after complications, e.g. postoperative bleeding, infection.
	spondylodiscitis.
